# Supplementary material for: Combining Amplitude Spectrum Area with Previous Shock Information Using Neural Networks Improves Prediction Performance of Defibrillation Outcome for Subsequent Shocks in Out-Of-Hospital Cardiac Arrest Patients
Source: PLoS One. 2016 Feb 10;11(2):e0149115. doi: 10.1371/journal.pone.0149115 (PMC4749245; doi:10.1371/journal.pone.0149115)
Supplement: S1 Data — (XLSX) [file pone.0149115.s001.xlsx]

## Sheet: Training data
Patient No.	Shock No.	AMSA	PSI	△AMSA	Shock Outcome
1	1	16.9487	0	0	0
1	2	20.2323	-1	3.2836	1
3	1	11.1438	0	0	0
3	2	14.0342	-1	2.8904	0
3	3	11.2655	-1	-2.7687	0
3	4	11.6317	-1	0.3662	1
4	1	2.1852	0	0	0
5	1	7.30598	0	0	0
5	2	4.27989	-1	-3.02609	0
5	3	5.03912	-1	0.75923	0
5	4	6.22083	-1	1.18171	0
5	5	8.28603	-1	2.0652	0
5	6	9.41118	-1	1.12515	0
5	7	8.2832	-1	-1.12798	0
7	1	13.6361	0	0	1
9	1	18.2297	0	0	1
9	2	28.8731	1	10.6434	1
9	3	40.0485	1	11.1754	1
10	1	11.778	0	0	0
10	2	13.2189	-1	1.4409	0
10	3	8.9873	-1	-4.2316	0
10	4	10.0859	-1	1.0986	1
12	1	22.1871	0	0	1
13	1	5.3526	0	0	0
15	1	9.4501	0	0	1
15	2	11.9638	1	2.5137	1
15	3	12.1728	1	0.209	1
15	4	5.6239	1	-6.5489	1
15	5	5.9429	1	0.319	0
15	6	7.0093	-1	1.0664	0
16	1	4.1808	0	0	1
17	1	1.1049	0	0	0
17	2	0.39772	-1	-0.70718	0
18	1	3.67512	0	0	0
18	2	4.25822	-1	0.5831	0
18	3	3.94233	-1	-0.31589	0
18	4	5.76873	-1	1.8264	0
19	1	16.1219	0	0	1
23	1	15.0575	0	0	1
23	2	9.98047	1	-5.07701	0
24	1	4.87843	0	0	0
24	2	4.41432	-1	-0.46411	0
24	3	3.91433	-1	-0.49999	0
24	4	7.2839	-1	3.36957	0
24	5	6.14827	-1	-1.13563	0
24	6	5.03761	-1	-1.11066	0
24	7	4.70294	-1	-0.33467	0
24	8	4.39373	-1	-0.30921	0
24	9	3.97616	-1	-0.41757	0
24	10	3.43068	-1	-0.54548	0
25	1	8.92521	0	0	0
25	2	7.14029	-1	-1.78492	0
25	3	7.90385	-1	0.76356	1
26	1	9.01695	0	0	0
27	1	25.0315	0	0	1
27	2	19.4214	1	-5.61015	1
27	3	16.3869	1	-3.0345	1
28	1	9.29008	0	0	0
28	2	8.74958	-1	-0.5405	0
28	3	9.31578	-1	0.5662	0
28	4	9.02506	-1	-0.29072	0
29	1	12.8051	0	0	0
29	2	3.81786	-1	-8.98727	0
29	3	2.87922	-1	-0.93864	0
30	1	5.20862	0	0	0
30	2	5.97802	-1	0.7694	0
30	3	6.96024	-1	0.98222	0
30	4	5.3555	-1	-1.60474	0
30	5	6.21395	-1	0.85845	0
30	6	5.86577	-1	-0.34818	0
32	1	7.61841	0	0	0
32	2	6.58115	-1	-1.03726	0
34	1	19.2584	0	0	0
34	2	16.0739	-1	-3.18455	0
34	3	17.9057	-1	1.83182	1
34	5	17.2607	1	-0.64504	0
34	6	18.1738	-1	0.91313	0
34	7	16.9724	-1	-1.20136	0
34	4	15.2904	-1	-1.682	0
39	1	6.6599	0	0	1
41	1	5.35224	0	0	0
41	2	7.37528	-1	2.02304	0
42	1	12.4966	0	0	0
48	1	17.08	0	0	0
48	2	13.0889	-1	-3.99112	0
49	1	25.8441	0	0	0
49	2	17.6016	-1	-8.24246	1
49	3	18.3909	1	0.78932	1
50	1	8.28839	0	0	1
51	1	6.62974	0	0	0
51	2	4.61601	-1	-2.01373	0
51	3	4.00053	-1	-0.61548	0
52	1	15.4878	0	0	1
52	2	11.6392	1	-3.84862	1
53	1	6.24306	0	0	0
53	2	1.57139	-1	-4.67167	0
55	1	9.18483	0	0	0
55	2	9.63233	-1	0.4475	1
55	3	8.43359	1	-1.19874	1
57	1	4.99966	0	0	0
57	2	3.62248	-1	-1.37718	0
57	3	8.37756	-1	4.75508	0
58	1	6.98776	0	0	0
58	2	6.54967	-1	-0.43809	0
58	3	6.48976	-1	-0.05991	0
59	1	4.63334	0	0	0
62	1	8.9332	0	0	1
63	1	15.0457	0	0	1
63	2	17.9047	1	2.85901	1
64	1	10.9964	0	0	0
64	2	6.75826	-1	-4.2381	0
64	3	4.08544	-1	-2.67282	0
64	4	3.15285	-1	-0.93259	0
64	5	4.80542	-1	1.65257	0
64	6	3.68579	-1	-1.11963	0
78	1	7.50663	0	0	0
78	2	10.8484	-1	3.34182	0
78	3	19.3147	-1	8.46624	0
78	4	7.64093	-1	-11.6738	0
89	1	23.9433	0	0	0
89	2	15.7046	-1	-8.2387	1
90	1	13.9656	0	0	0
115	1	10.7007	0	0	1
115	2	21.1022	1	10.4015	1
115	3	12.6169	1	-8.4853	1
115	4	5.8885	1	-6.7284	0
116	1	33.5473	0	0	1
116	2	26.1735	1	-7.3738	0
116	3	36.6919	-1	10.5184	1
116	4	36.244	1	-0.4479	1
117	1	15.7565	0	0	0
117	2	15.0498	-1	-0.7067	1
119	1	9.9947	0	0	1
120	1	18.2557	0	0	1
121	1	9.89315	0	0	0
121	2	13.2141	-1	3.32099	1
121	3	25.8019	1	12.5878	1
122	1	6.10016	0	0	0
122	2	3.80068	-1	-2.29948	0
122	3	3.69208	-1	-0.1086	0
122	4	3.26245	-1	-0.42963	0
122	5	3.85289	-1	0.59044	0
123	1	9.0413	0	0	1
123	2	8.7065	1	-0.3348	0
123	3	10.7776	-1	2.0711	0
123	4	21.1967	-1	10.4191	1
123	5	13.8447	1	-7.352	0
125	1	11.5357	0	0	0
125	2	4.58976	-1	-6.94597	0
125	3	4.24741	-1	-0.34235	0
126	1	4.4136	0	0	0
126	2	4.1003	-1	-0.3133	0
126	3	0.53524	-1	-3.56506	0
127	1	1.6222	0	0	0
127	2	2.5759	-1	0.9537	0
128	1	7.3917	0	0	1
129	1	42.2448	0	0	1
131	1	6.5617	0	0	1
134	1	26.4548	0	0	1
137	1	24.0429	0	0	0
138	1	7.2868	0	0	0
138	2	8.4804	-1	1.1936	0
139	1	9.3605	0	0	0
140	1	6.7617	0	0	1
141	1	4.804	0	0	0
142	1	18.1485	0	0	1
142	2	17.2533	1	-0.8952	0
143	1	17.7384	0	0	0
143	2	15.6426	-1	-2.0958	1
144	1	15.6027	0	0	0
144	2	11.1466	-1	-4.4561	0
144	3	13.441	-1	2.2944	1
144	4	10.918	1	-2.523	1
144	5	13.7175	1	2.7995	0
146	1	14.1657	0	0	1
146	2	10.6023	1	-3.5634	1
147	1	12.3939	0	0	0
147	2	13.3087	-1	0.9148	1
147	3	19.505	1	6.1963	0
150	1	18.5381	0	0	1
150	2	35.4202	1	16.8821	1
151	1	22.2561	0	0	0
151	2	20.4975	-1	-1.7586	1
151	3	26.5507	1	6.0532	1
151	4	28.2738	1	1.7231	0
151	5	22.356	-1	-5.9178	0
151	6	32.2755	-1	9.9195	1
151	7	23.6732	1	-8.6023	0
151	8	25.313	-1	1.6398	0
151	9	28.536	-1	3.223	1
157	1	8.3867	0	0	1
166	1	17.495	0	0	1
167	1	5.69888	0	0	0
167	2	4.9173	-1	-0.78158	0
167	3	5.51532	-1	0.59802	0
167	4	6.35978	-1	0.84446	0
167	5	5.87379	-1	-0.48599	0
168	1	16.0136	0	0	1
170	1	4.05233	0	0	0
170	2	3.36191	-1	-0.69042	0
171	1	9.52441	0	0	0
171	2	6.68914	-1	-2.83527	0
171	3	6.303	-1	-0.38614	0
171	4	7.12445	-1	0.82145	0
172	1	21.8204	0	0	1
172	2	23.0219	1	1.20157	1
173	1	5.69275	0	0	0
173	2	5.44985	-1	-0.2429	0
173	3	6.39808	-1	0.94823	0
174	1	20.7877	0	0	1
174	2	23.3081	1	2.52033	1
175	1	5.18462	0	0	0
175	2	4.91488	-1	-0.26974	0
175	3	5.77154	-1	0.85666	0
176	1	13.4239	0	0	1
177	1	6.17909	0	0	0
177	2	5.75209	-1	-0.427	0
177	3	6.24828	-1	0.49619	0
178	1	8.2933	0	0	1
178	2	8.41206	1	0.11876	1
179	1	3.91233	0	0	0
179	2	3.95164	-1	0.03931	0
180	1	8.07774	0	0	0
180	2	11.555	-1	3.47722	0
180	3	9.9699	-1	-1.58506	0
180	4	8.59553	-1	-1.37437	0
181	1	3.82345	0	0	0
181	2	1.14183	-1	-2.68162	0
182	1	14.8682	0	0	0
183	1	7.30654	0	0	0
183	2	7.48928	-1	0.18274	0
183	3	5.73305	-1	-1.75623	0
185	1	4.26542	0	0	0
185	2	5.72717	-1	1.46175	0
186	1	8.03045	0	0	0
187	1	12.722	0	0	0
187	2	8.8096	-1	-3.91242	0
188	2	6.53376	-1	-2.4913	0
188	3	6.42929	-1	-0.10447	0
188	4	4.74777	-1	-1.68152	0
188	5	4.97258	-1	0.22481	0
188	6	6.82177	-1	1.84919	1
189	1	8.44428	0	0	0
189	2	6.52422	-1	-1.92006	0
190	1	16.2896	0	0	0
190	2	29.2988	-1	13.0093	0
191	1	10.9707	0	0	0
192	1	13.3581	0	0	1
193	1	16.0337	0	0	1
194	1	6.8021	0	0	0
194	2	8.06153	-1	1.25943	1
197	1	9.0699	0	0	1
197	2	20.224	1	11.1541	0
197	3	10.3855	-1	-9.8385	1
199	1	1.99977	0	0	0

## Sheet: Validation data-all shocks
Patient No.	Shock No.	AMSA	PSI	△AMSA	C1: AMSA+PSI	C2: AMSA+△AMSA	C3: AMSA+PSI+△AMSA	Shock Outcome
2	1	0.92404	0	0	0.0680859	-0.0340134	0.148936	0
2	2	1.1357	-1	0.21166	-0.0262937	-0.0907575	0.224598	0
2	3	0.95162	-1	-0.18408	-0.0317001	-0.0970547	0.223623	0
2	4	2.7889	-1	1.83728	0.0233446	-0.0266485	0.232769	0
6	1	16.2936	0	0	0.529751	0.495702	0.486578	0
6	2	8.7654	-1	-7.5282	0.214214	0.27506	0.257551	0
6	3	12.2558	-1	3.4904	0.328042	0.381732	0.280363	0
8	1	19.821	0	0	0.614807	0.60242	0.568912	1
8	2	17.2982	1	-2.5228	0.639745	0.54195	0.462483	1
8	3	20.295	1	2.9968	0.688858	0.640212	0.481382	1
8	4	18.5656	1	-1.7294	0.661226	0.575502	0.469794	1
8	5	19.8284	1	1.2628	0.681586	0.620018	0.478063	1
11	1	12.0226	0	0	0.410556	0.35144	0.387958	1
11	2	14.4925	1	2.4699	0.588177	0.467943	0.449469	0
14	1	15.6812	0	0	0.513673	0.47589	0.472329	1
20	1	14.5481	0	0	0.482974	0.438372	0.44604	1
21	1	5.60144	0	0	0.211438	0.122731	0.245597	0
22	1	9.85564	0	0	0.344915	0.274455	0.338911	1
31	1	40.9479	0	0	0.889075	0.963068	1.02213	1
31	2	39.8211	1	-1.1268	0.909011	0.796028	0.571647	1
31	3	40.3778	1	0.5567	0.913678	0.821756	0.574397	1
33	1	16.0792	0	0	0.524165	0.488807	0.481588	1
35	1	26.1243	0	0	0.73401	0.757278	0.714515	1
36	1	14.3583	0	0	0.477715	0.431986	0.441648	1
36	2	6.1145	1	-8.2438	0.397648	0.173244	0.396565	0
36	3	8.6425	-1	2.528	0.210193	0.230772	0.261343	0
36	4	8.8794	-1	0.2369	0.217944	0.250222	0.261498	0
36	5	7.7861	-1	-1.0933	0.182215	0.208311	0.255459	0
37	1	5.3337	0	0	0.203015	0.113356	0.239882	0
37	2	7.6206	-1	2.2869	0.17682	0.186209	0.256131	0
38	1	13.1728	0	0	0.444169	0.39152	0.414307	1
40	1	0.82627	0	0	0.065219	-0.0370916	0.146993	0
43	1	4.7152	0	0	0.183613	0.0918426	0.226759	0
43	2	13.0524	-1	8.3372	0.353663	0.402077	0.286948	0
43	3	7.9197	-1	-5.1327	0.186573	0.23188	0.254385	1
43	4	30.4244	1	22.5047	0.819536	0.948441	0.539176	1
43	5	34.7729	1	4.3485	0.863718	0.846211	0.552376	1
44	1	32.7626	0	0	0.820259	0.87217	0.860406	1
45	1	2.6579	0	0	0.119993	0.0220824	0.183947	1
45	2	4.1413	1	1.4834	0.344784	0.0337154	0.390115	1
46	1	17.7402	0	0	0.566221	0.541066	0.520316	1
47	1	55.7223	0	0	0.961464	1.05177	1.24906	1
54	1	13.1132	0	0	0.442452	0.389461	0.412937	0
54	2	21.9026	-1	8.7894	0.613506	0.707797	0.335778	0
54	3	4.6585	-1	-17.2441	0.0815277	0.175568	0.23424	0
54	4	5.2561	-1	0.5976	0.1005	0.0875252	0.24387	0
54	5	6.4723	-1	1.2162	0.139547	0.139384	0.250011	1
56	1	10.2115	0	0	0.355867	0.287184	0.346905	0
60	1	15.6028	0	0	0.511588	0.473329	0.470506	0
60	2	22.7225	-1	7.1197	0.63447	0.719104	0.339537	1
60	3	13.5976	1	-9.1249	0.570495	0.43136	0.438556	1
60	4	10.0845	1	-3.5131	0.494962	0.312403	0.421579	1
61	1	1.87	0	0	0.0961694	-0.00375079	0.167911	0
61	2	10.1261	-1	8.2561	0.258748	0.273895	0.271589	0
61	3	7.8473	-1	-2.2788	0.184211	0.216192	0.255247	0
61	4	5.5257	-1	-2.3216	0.109109	0.114266	0.243944	0
61	5	7.1238	-1	1.5981	0.160656	0.166942	0.25337	0
61	6	6.4831	-1	-0.6407	0.139896	0.148593	0.249265	0
61	7	6.3995	-1	-0.0836	0.137196	0.142181	0.249097	1
61	8	5.1097	1	-1.2898	0.371078	0.0902142	0.394285	0
61	9	5.8957	-1	0.786	0.120969	0.115422	0.247027	0
61	10	5.4691	-1	-0.4266	0.107299	0.10204	0.244461	0
61	11	4.6766	-1	-0.7925	0.0821	0.068219	0.240533	0
65	1	11.6661	0	0	0.399948	0.338884	0.379832	1
65	2	13.6704	1	2.00434	0.571957	0.438489	0.444642	1
65	3	14.2889	1	0.6185	0.584209	0.460572	0.447403	1
65	4	14.4633	1	0.17435	0.587609	0.466236	0.448153	1
65	5	15.3893	1	0.92597	0.605285	0.497174	0.453682	1
65	6	12.9967	1	-2.3926	0.558273	0.416515	0.438631	1
65	7	12.2395	1	-0.75719	0.542467	0.388386	0.435197	1
65	8	10.3908	1	-1.84869	0.501943	0.319808	0.424169	1
66	1	16.6558	0	0	0.539084	0.507255	0.495017	1
66	2	8.1888	1	-8.467	0.450061	0.256997	0.40827	1
67	1	4.06114	0	0	0.163208	0.0693405	0.213005	0
67	2	8.13559	-1	4.07445	0.193622	0.201749	0.259505	0
68	1	8.39206	0	0	0.29936	0.221977	0.306314	0
68	2	12.9253	-1	4.53323	0.34959	0.40653	0.284395	0
68	3	7.02175	-1	-5.90354	0.157342	0.198323	0.249676	0
69	1	24.079	0	0	0.699784	0.712224	0.667752	0
69	2	27.3297	-1	3.2507	0.740921	0.765636	0.36374	0
69	3	29.0569	-1	1.7272	0.775911	0.768227	0.372843	0
69	4	28.5086	-1	-0.5483	0.765086	0.737058	0.36856	0
70	1	16.4488	0	0	0.533765	0.500667	0.490192	0
71	1	4.0178	0	0	0.16186	0.0678593	0.212098	0
71	2	4.6553	-1	0.6375	0.0814266	0.0603763	0.241023	0
71	3	4.65497	-1	-0.00033	0.0814161	0.0633649	0.240757	0
72	1	18.184	0	0	0.576973	0.554553	0.530681	0
73	1	5.63363	0	0	0.212452	0.123861	0.246285	0
73	2	4.16763	-1	-1.466	0.0660688	0.048789	0.237859	0
73	3	4.6441	-1	0.47647	0.0810725	0.0606225	0.240903	0
73	4	5.4476	-1	0.8035	0.106612	0.095173	0.244875	0
73	5	8.78786	-1	3.34026	0.214949	0.23395	0.262446	0
73	6	11.1916	-1	2.40373	0.293525	0.34085	0.274297	0
73	7	10.62	-1	-0.57162	0.274887	0.325508	0.269966	0
73	8	10.8452	-1	0.22523	0.282237	0.33247	0.27149	0
73	9	7.99276	-1	-2.85244	0.188958	0.224918	0.255718	0
74	1	8.09673	0	0	0.290092	0.211391	0.299796	0
74	2	12.7292	-1	4.63247	0.343294	0.398416	0.283408	1
75	1	11.5142	0	0	0.395404	0.33352	0.376377	0
75	2	5.23911	-1	-6.27513	0.0999584	0.124082	0.240989	0
75	3	6.18456	-1	0.94545	0.130263	0.127682	0.248495	0
76	1	3.37301	0	0	0.141906	0.0459792	0.198677	0
76	2	4.5946	-1	1.22159	0.0795087	0.0550122	0.240978	0
76	3	5.5641	-1	0.9695	0.110337	0.0996419	0.245506	0
77	1	9.73549	0	0	0.341205	0.270152	0.336218	0
79	1	12.813	0	0	0.433762	0.379061	0.406045	0
79	2	14.4256	-1	1.61259	0.397246	0.465526	0.290944	0
80	1	11.8049	0	0	0.404087	0.343778	0.382992	0
80	2	8.50573	-1	-3.29913	0.205719	0.248319	0.258068	0
80	3	7.26354	-1	-1.24219	0.165197	0.186087	0.25282	0
81	1	13.7255	0	0	0.459956	0.410505	0.427033	1
82	1	12.2395	0	0	0.416969	0.35905	0.392912	1
83	1	7.5002	0	0	0.271321	0.190044	0.286692	0
83	2	10.7486	-1	3.24838	0.279085	0.319781	0.272406	0
83	3	11.4683	-1	0.71972	0.302526	0.356216	0.274938	0
83	4	8.87277	-1	-2.59553	0.217727	0.260782	0.260206	0
83	5	8.59858	-1	-0.27419	0.208756	0.24012	0.259861	0
83	6	8.50079	-1	-0.09779	0.205558	0.235178	0.259451	0
83	7	7.96327	-1	-0.53752	0.187995	0.213621	0.256579	0
84	1	3.99352	0	0	0.161106	0.06703	0.211591	0
84	2	4.59908	-1	0.60556	0.0796501	0.0580073	0.240743	0
85	1	15.5809	0	0	0.511004	0.472612	0.469997	0
86	1	4.81143	0	0	0.186625	0.0951755	0.228793	0
86	2	3.67867	-1	-1.13276	0.0507933	0.025207	0.235706	0
87	1	10.1852	0	0	0.355059	0.286244	0.346313	0
88	1	5.01878	0	0	0.193125	0.102375	0.233186	0
88	2	6.58336	-1	1.56458	0.143138	0.142798	0.250705	0
88	3	5.72699	-1	-0.85637	0.115555	0.115764	0.245519	0
91	1	6.94792	0	0	0.253904	0.170345	0.274641	1
91	2	7.6614	1	0.71348	0.437054	0.194873	0.409902	1
91	3	6.75826	1	-0.90314	0.414272	0.162124	0.403917	1
91	4	22.1617	1	15.4035	0.716673	0.729867	0.496715	1
91	5	8.84046	1	-13.3213	0.465824	0.298522	0.409519	1
91	6	24.9142	1	16.0737	0.754282	0.80879	0.510854	0
92	1	5.5104	0	0	0.208573	0.119539	0.243651	0
92	2	4.21401	-1	-1.29639	0.0675243	0.0499985	0.238146	0
93	1	17.3136	0	0	0.555691	0.527907	0.510358	1
94	1	11.4912	0	0	0.394713	0.332705	0.375853	1
95	1	15.9095	0	0	0.51971	0.483316	0.477638	0
96	1	15.7712	0	0	0.516059	0.478823	0.474421	1
97	1	3.1132	0	0	0.133916	0.0372502	0.193306	0
97	2	2.2768	-1	-0.8364	0.00776894	-0.0380699	0.229358	0
97	3	0.15946	-1	-2.11734	-0.0546681	-0.122785	0.219396	0
97	4	13.6703	-1	13.5108	0.373376	0.408306	0.292867	0
97	5	9.3147	-1	-4.3556	0.232193	0.284963	0.26165	0
98	1	32.6607	0	0	0.819179	0.870728	0.858252	1
98	2	34.5916	1	1.9309	0.861981	0.8135	0.550726	1
99	1	10.6908	0	0	0.370523	0.30429	0.357713	0
99	2	5.00619	-1	-5.68465	0.0925468	0.11027	0.240122	0
100	1	16.129	0	0	0.525466	0.490411	0.482746	0
100	2	14.9705	-1	-1.1585	0.414292	0.481151	0.292512	0
100	3	7.3946	-1	-7.5759	0.16946	0.221938	0.250802	0
100	4	5.0661	-1	-2.3285	0.0944509	0.0937073	0.241751	0
100	5	4.5584	-1	-0.5077	0.0783657	0.0614963	0.24009	0
101	1	9.24254	0	0	0.325922	0.252483	0.325199	0
101	2	7.54577	-1	-1.69677	0.174382	0.200536	0.254011	0
101	3	6.86626	-1	-0.67951	0.152298	0.165866	0.251116	0
102	1	6.26231	0	0	0.232269	0.146014	0.25979	0
102	2	5.29633	-1	-0.96598	0.101783	0.0969581	0.243409	0
102	3	6.51879	-1	1.22246	0.14105	0.141447	0.250241	0
103	1	16.1925	0	0	0.527122	0.492455	0.484224	0
103	2	11.1162	-1	-5.07634	0.291069	0.354131	0.270465	0
104	1	9.7813	0	0	0.342621	0.271793	0.337244	0
105	1	5.77378	0	0	0.216866	0.128784	0.249286	0
105	2	5.51765	-1	-0.25613	0.108851	0.103388	0.244765	0
106	1	5.19342	0	0	0.198607	0.108458	0.236896	0
107	1	4.0932	0	0	0.164205	0.070437	0.213676	0
107	2	2.3782	-1	-1.715	0.0108394	-0.0295468	0.229481	0
108	1	13.8356	0	0	0.463071	0.414262	0.429572	0
108	2	15.7714	-1	1.93578	0.439051	0.51079	0.298343	0
109	1	25.2774	0	0	0.720329	0.739217	0.695229	0
109	2	16.4216	-1	-8.8558	0.458869	0.497568	0.296628	0
109	3	20.7986	-1	4.377	0.584337	0.65946	0.327301	0
109	4	24.4074	-1	3.6088	0.675642	0.726716	0.347274	1
109	5	14.1379	1	-10.2695	0.581244	0.44322	0.440994	1
110	1	18.7994	0	0	0.591534	0.572899	0.545054	0
110	2	14.4585	-1	-4.3409	0.398279	0.461197	0.288256	1
111	1	21.1138	0	0	0.642645	0.638047	0.599059	1
111	2	13.0002	1	-8.1136	0.558346	0.415943	0.43572	1
111	3	10.4688	1	-2.5314	0.503709	0.324662	0.424264	0
111	4	27.8606	-1	17.3918	0.751955	0.881372	0.373856	1
111	5	17.8848	1	-9.9758	0.649822	0.520312	0.461921	0
111	6	16.1372	-1	-1.7476	0.450233	0.514141	0.298509	0
112	1	22.3204	0	0	0.667008	0.669507	0.627109	0
113	1	18.4983	0	0	0.58446	0.563973	0.538021	0
113	2	14.0015	-1	-4.4968	0.383875	0.447637	0.285759	1
114	1	6.46797	0	0	0.238758	0.153295	0.264232	0
114	2	13.6468	-1	7.17884	0.372629	0.430058	0.289534	1
114	3	11.7937	1	-1.85313	0.532947	0.373439	0.43212	0
118	1	3.68877	0	0	0.151657	0.0566567	0.205233	0
118	2	11.8274	-1	8.13863	0.314181	0.349919	0.280382	1
124	1	3.78834	0	0	0.15474	0.0600387	0.207307	0
124	2	5.32358	-1	1.53524	0.102652	0.0862454	0.24459	0
124	3	4.95924	-1	-0.36434	0.0910556	0.0787995	0.242051	0
124	4	4.10459	-1	-0.85465	0.0640922	0.0428659	0.237811	0
124	5	5.79147	-1	1.68688	0.117623	0.106592	0.246909	0
124	6	4.68016	-1	-1.11131	0.0822125	0.0699888	0.240419	0
124	7	5.47323	-1	0.79307	0.107431	0.0963747	0.244994	0
124	8	4.49122	-1	-0.98201	0.0762463	0.0608443	0.239579	0
124	9	5.34842	-1	0.8572	0.103445	0.0904625	0.244422	0
124	10	4.93938	-1	-0.40904	0.0904252	0.0781264	0.241938	0
124	11	4.26831	-1	-0.67107	0.0692297	0.0492908	0.238655	0
124	12	4.8206	-1	0.55229	0.0866582	0.0681795	0.241773	0
124	13	5.27526	-1	0.45466	0.101111	0.0890611	0.243902	0
124	14	5.74934	-1	0.47408	0.116272	0.110302	0.246188	0
124	15	4.96146	-1	-0.78788	0.0911261	0.0810015	0.241887	0
124	16	5.9726	-1	1.01114	0.123441	0.117836	0.247495	0
130	1	4.86561	0	0	0.188323	0.0970545	0.22994	0
130	2	7.44682	-1	2.58121	0.17116	0.177136	0.255401	0
130	3	9.3469	-1	1.90008	0.233247	0.264147	0.264611	0
132	1	15.7334	0	0	0.515058	0.477592	0.473542	0
132	2	17.094	-1	1.36061	0.479075	0.549851	0.30525	0
133	1	4.5792	0	0	0.179359	0.0871415	0.223888	0
133	2	8.73876	-1	4.15956	0.213342	0.228444	0.262576	0
133	3	6.51842	-1	-2.22034	0.141038	0.157926	0.248767	0
133	4	6.38542	-1	-0.133	0.136741	0.141785	0.249008	0
135	1	6.39179	0	0	0.236354	0.150596	0.262585	1
136	1	7.71581	0	0	0.278112	0.197753	0.291418	0
136	2	6.67135	-1	-1.04446	0.145985	0.158936	0.250009	1
136	3	6.85805	1	0.1867	0.416821	0.161445	0.405038	1
136	4	11.6509	1	4.7928	0.529863	0.353348	0.434681	1
136	5	15.0348	1	3.38391	0.598594	0.487141	0.452941	1
145	1	3.90224	0	0	0.158272	0.0639161	0.209683	0
146	1	6.90843	0	0	0.252658	0.168939	0.273782	0
146	2	4.88772	-1	-2.02071	0.088786	0.0840531	0.241031	0
146	3	5.58337	-1	0.69565	0.110954	0.101787	0.245482	1
146	4	4.10971	1	-1.47366	0.343915	0.0462302	0.38847	0
148	1	20.6451	0	0	0.632761	0.625358	0.588138	1
149	1	5.23218	0	0	0.199825	0.10981	0.23772	0
152	1	4.89332	0	0	0.189191	0.0980161	0.230526	0
152	2	3.66864	-1	-1.22468	0.0504813	0.0252191	0.235623	0
153	1	6.01543	0	0	0.224482	0.137294	0.254474	0
153	2	10.4887	-1	4.47324	0.270599	0.304538	0.271646	0
153	3	14.141	-1	3.65232	0.388282	0.454761	0.290424	0
153	4	10.613	-1	-3.52802	0.274658	0.332622	0.268587	0
153	5	11.5388	-1	0.92585	0.304817	0.358562	0.275401	1
153	6	12.1082	-1	6.9538	0.32327	0.366191	0.281273	0
153	7	8.1492	1	-3.38962	0.449092	0.23383	0.410614	0
153	8	7.64665	-1	-0.50255	0.177669	0.199587	0.255027	0
153	9	5.15435	-1	-2.4923	0.0972586	0.0985465	0.242104	0
154	1	10.6646	0	0	0.369724	0.303355	0.35712	1
154	2	14.8883	1	4.22374	0.595803	0.481901	0.452546	1
155	1	3.00979	0	0	0.130744	0.0337905	0.191175	1
156	1	6.26815	0	0	0.232453	0.14622	0.259916	0
156	2	5.83097	-1	-0.43718	0.118891	0.118364	0.246195	0
156	3	4.46291	-1	-1.36806	0.0753538	0.0615415	0.239288	0
156	4	6.63937	-1	2.17646	0.14495	0.142578	0.251246	0
156	5	8.11562	-1	1.47625	0.19297	0.211754	0.25823	0
156	6	4.03317	-1	-4.08245	0.0618554	0.0572539	0.236191	0
156	7	4.11789	-1	0.08472	0.064509	0.0389265	0.238256	0
156	8	6.30979	-1	2.1919	0.1343	0.127665	0.249643	0
156	9	4.49293	-1	-1.81686	0.0763002	0.0652305	0.239248	0
156	10	5.30995	-1	0.81702	0.102217	0.0889198	0.244221	0
158	1	11.9783	0	0	0.409242	0.349882	0.386947	1
158	2	15.249	1	3.27067	0.602648	0.494567	0.454073	1
159	1	4.3213	0	0	0.171308	0.0782582	0.21846	0
160	1	18.9867	0	0	0.595885	0.578399	0.549429	1
160	2	20.7259	1	1.73922	0.695457	0.642777	0.483075	1
160	3	22.1888	1	1.46284	0.717061	0.670442	0.49065	1
161	1	12.4132	0	0	0.422079	0.365128	0.396884	1
161	2	14.4061	1	1.99297	0.586497	0.46489	0.448749	1
161	3	13.4004	1	-1.00575	0.566515	0.43001	0.441606	1
162	1	12.2202	0	0	0.416399	0.358374	0.392471	1
162	2	12.6567	1	0.43655	0.551233	0.402427	0.438156	1
163	1	13.8907	0	0	0.464624	0.416138	0.430843	1
163	2	12.9765	1	-0.91413	0.557858	0.415197	0.439271	1
164	1	2.3358	0	0	0.11021	0.0114561	0.177367	0
165	1	12.8926	0	0	0.436072	0.381822	0.407871	1
169	1	18.0522	0	0	0.573802	0.550569	0.527602	1
184	1	14.9399	0	0	0.493726	0.451465	0.455118	1
195	1	17.8928	0	0	0.569942	0.545727	0.52388	1
196	1	13.5696	0	0	0.455528	0.405169	0.423439	1
198	1	12.1939	0	0	0.415622	0.357451	0.391869	1

## Sheet: Validation data-1st shocks
Patient No.	Shock No.	AMSA	PSI	△AMSA	C1: AMSA+PSI	C2: AMSA+△AMSA	C3: AMSA+PSI+△AMSA	Shock Outcome
2	1	0.92404	0	0	0.0680859	-0.0340134	0.148936	0
6	1	16.2936	0	0	0.529751	0.495702	0.486578	0
8	1	19.821	0	0	0.614807	0.60242	0.568912	1
11	1	12.0226	0	0	0.410556	0.35144	0.387958	1
14	1	15.6812	0	0	0.513673	0.47589	0.472329	1
20	1	14.5481	0	0	0.482974	0.438372	0.44604	1
21	1	5.60144	0	0	0.211438	0.122731	0.245597	0
22	1	9.85564	0	0	0.344915	0.274455	0.338911	1
31	1	40.9479	0	0	0.889075	0.963068	1.02213	1
33	1	16.0792	0	0	0.524165	0.488807	0.481588	1
35	1	26.1243	0	0	0.73401	0.757278	0.714515	1
36	1	14.3583	0	0	0.477715	0.431986	0.441648	1
37	1	5.3337	0	0	0.203015	0.113356	0.239882	0
38	1	13.1728	0	0	0.444169	0.39152	0.414307	1
40	1	0.82627	0	0	0.065219	-0.0370916	0.146993	0
43	1	4.7152	0	0	0.183613	0.0918426	0.226759	0
44	1	32.7626	0	0	0.820259	0.87217	0.860406	1
45	1	2.6579	0	0	0.119993	0.0220824	0.183947	1
46	1	17.7402	0	0	0.566221	0.541066	0.520316	1
47	1	55.7223	0	0	0.961464	1.05177	1.24906	1
54	1	13.1132	0	0	0.442452	0.389461	0.412937	0
56	1	10.2115	0	0	0.355867	0.287184	0.346905	0
60	1	15.6028	0	0	0.511588	0.473329	0.470506	0
61	1	1.87	0	0	0.0961694	-0.00375079	0.167911	0
65	1	11.6661	0	0	0.399948	0.338884	0.379832	1
66	1	16.6558	0	0	0.539084	0.507255	0.495017	1
67	1	4.06114	0	0	0.163208	0.0693405	0.213005	0
68	1	8.39206	0	0	0.29936	0.221977	0.306314	0
69	1	24.079	0	0	0.699784	0.712224	0.667752	0
70	1	16.4488	0	0	0.533765	0.500667	0.490192	0
71	1	4.0178	0	0	0.16186	0.0678593	0.212098	0
72	1	18.184	0	0	0.576973	0.554553	0.530681	0
73	1	5.63363	0	0	0.212452	0.123861	0.246285	0
74	1	8.09673	0	0	0.290092	0.211391	0.299796	0
75	1	11.5142	0	0	0.395404	0.33352	0.376377	0
76	1	3.37301	0	0	0.141906	0.0459792	0.198677	0
77	1	9.73549	0	0	0.341205	0.270152	0.336218	0
79	1	12.813	0	0	0.433762	0.379061	0.406045	0
80	1	11.8049	0	0	0.404087	0.343778	0.382992	0
81	1	13.7255	0	0	0.459956	0.410505	0.427033	1
82	1	12.2395	0	0	0.416969	0.35905	0.392912	1
83	1	7.5002	0	0	0.271321	0.190044	0.286692	0
84	1	3.99352	0	0	0.161106	0.06703	0.211591	0
85	1	15.5809	0	0	0.511004	0.472612	0.469997	0
86	1	4.81143	0	0	0.186625	0.0951755	0.228793	0
87	1	10.1852	0	0	0.355059	0.286244	0.346313	0
88	1	5.01878	0	0	0.193125	0.102375	0.233186	0
91	1	6.94792	0	0	0.253904	0.170345	0.274641	1
92	1	5.5104	0	0	0.208573	0.119539	0.243651	0
93	1	17.3136	0	0	0.555691	0.527907	0.510358	1
94	1	11.4912	0	0	0.394713	0.332705	0.375853	1
95	1	15.9095	0	0	0.51971	0.483316	0.477638	0
96	1	15.7712	0	0	0.516059	0.478823	0.474421	1
97	1	3.1132	0	0	0.133916	0.0372502	0.193306	0
98	1	32.6607	0	0	0.819179	0.870728	0.858252	1
99	1	10.6908	0	0	0.370523	0.30429	0.357713	0
100	1	16.129	0	0	0.525466	0.490411	0.482746	0
101	1	9.24254	0	0	0.325922	0.252483	0.325199	0
102	1	6.26231	0	0	0.232269	0.146014	0.25979	0
103	1	16.1925	0	0	0.527122	0.492455	0.484224	0
104	1	9.7813	0	0	0.342621	0.271793	0.337244	0
105	1	5.77378	0	0	0.216866	0.128784	0.249286	0
106	1	5.19342	0	0	0.198607	0.108458	0.236896	0
107	1	4.0932	0	0	0.164205	0.070437	0.213676	0
108	1	13.8356	0	0	0.463071	0.414262	0.429572	0
109	1	25.2774	0	0	0.720329	0.739217	0.695229	0
110	1	18.7994	0	0	0.591534	0.572899	0.545054	0
111	1	21.1138	0	0	0.642645	0.638047	0.599059	1
112	1	22.3204	0	0	0.667008	0.669507	0.627109	0
113	1	18.4983	0	0	0.58446	0.563973	0.538021	0
114	1	6.46797	0	0	0.238758	0.153295	0.264232	0
118	1	3.68877	0	0	0.151657	0.0566567	0.205233	0
124	1	3.78834	0	0	0.15474	0.0600387	0.207307	0
130	1	4.86561	0	0	0.188323	0.0970545	0.22994	0
132	1	15.7334	0	0	0.515058	0.477592	0.473542	0
133	1	4.5792	0	0	0.179359	0.0871415	0.223888	0
135	1	6.39179	0	0	0.236354	0.150596	0.262585	1
136	1	7.71581	0	0	0.278112	0.197753	0.291418	0
145	1	3.90224	0	0	0.158272	0.0639161	0.209683	0
146	1	6.90843	0	0	0.252658	0.168939	0.273782	0
148	1	20.6451	0	0	0.632761	0.625358	0.588138	1
149	1	5.23218	0	0	0.199825	0.10981	0.23772	0
152	1	4.89332	0	0	0.189191	0.0980161	0.230526	0
153	1	6.01543	0	0	0.224482	0.137294	0.254474	0
154	1	10.6646	0	0	0.369724	0.303355	0.35712	1
155	1	3.00979	0	0	0.130744	0.0337905	0.191175	1
156	1	6.26815	0	0	0.232453	0.14622	0.259916	0
158	1	11.9783	0	0	0.409242	0.349882	0.386947	1
159	1	4.3213	0	0	0.171308	0.0782582	0.21846	0
160	1	18.9867	0	0	0.595885	0.578399	0.549429	1
161	1	12.4132	0	0	0.422079	0.365128	0.396884	1
162	1	12.2202	0	0	0.416399	0.358374	0.392471	1
163	1	13.8907	0	0	0.464624	0.416138	0.430843	1
164	1	2.3358	0	0	0.11021	0.0114561	0.177367	0
165	1	12.8926	0	0	0.436072	0.381822	0.407871	1
169	1	18.0522	0	0	0.573802	0.550569	0.527602	1
184	1	14.9399	0	0	0.493726	0.451465	0.455118	1
195	1	17.8928	0	0	0.569942	0.545727	0.52388	1
196	1	13.5696	0	0	0.455528	0.405169	0.423439	1
198	1	12.1939	0	0	0.415622	0.357451	0.391869	1

## Sheet: Validatiaon data-subsequent shk
Patient No.	Shock No.	AMSA	PSI	△AMSA	C1: AMSA+PSI	C2: AMSA+△AMSA	C3: AMSA+PSI+△AMSA	Shock Outcome
2	2	1.1357	-1	0.21166	-0.0262937	-0.0907575	0.224598	0
6	2	8.7654	-1	-7.5282	0.214214	0.27506	0.257551	0
8	2	17.2982	1	-2.5228	0.639745	0.54195	0.462483	1
11	2	14.4925	1	2.4699	0.588177	0.467943	0.449469	0
31	2	39.8211	1	-1.1268	0.909011	0.796028	0.571647	1
36	2	6.1145	1	-8.2438	0.397648	0.173244	0.396565	0
37	2	7.6206	-1	2.2869	0.17682	0.186209	0.256131	0
43	2	13.0524	-1	8.3372	0.353663	0.402077	0.286948	0
45	2	4.1413	1	1.4834	0.344784	0.0337154	0.390115	1
54	2	21.9026	-1	8.7894	0.613506	0.707797	0.335778	0
60	2	22.7225	-1	7.1197	0.63447	0.719104	0.339537	1
61	2	10.1261	-1	8.2561	0.258748	0.273895	0.271589	0
65	2	13.6704	1	2.00434	0.571957	0.438489	0.444642	1
66	2	8.1888	1	-8.467	0.450061	0.256997	0.40827	1
67	2	8.13559	-1	4.07445	0.193622	0.201749	0.259505	0
68	2	12.9253	-1	4.53323	0.34959	0.40653	0.284395	0
69	2	27.3297	-1	3.2507	0.740921	0.765636	0.36374	0
71	2	4.6553	-1	0.6375	0.0814266	0.0603763	0.241023	0
73	2	4.16763	-1	-1.466	0.0660688	0.048789	0.237859	0
74	2	12.7292	-1	4.63247	0.343294	0.398416	0.283408	1
75	2	5.23911	-1	-6.27513	0.0999584	0.124082	0.240989	0
76	2	4.5946	-1	1.22159	0.0795087	0.0550122	0.240978	0
79	2	14.4256	-1	1.61259	0.397246	0.465526	0.290944	0
80	2	8.50573	-1	-3.29913	0.205719	0.248319	0.258068	0
83	2	10.7486	-1	3.24838	0.279085	0.319781	0.272406	0
84	2	4.59908	-1	0.60556	0.0796501	0.0580073	0.240743	0
86	2	3.67867	-1	-1.13276	0.0507933	0.025207	0.235706	0
88	2	6.58336	-1	1.56458	0.143138	0.142798	0.250705	0
91	2	7.6614	1	0.71348	0.437054	0.194873	0.409902	1
92	2	4.21401	-1	-1.29639	0.0675243	0.0499985	0.238146	0
97	2	2.2768	-1	-0.8364	0.00776894	-0.0380699	0.229358	0
98	2	34.5916	1	1.9309	0.861981	0.8135	0.550726	1
99	2	5.00619	-1	-5.68465	0.0925468	0.11027	0.240122	0
100	2	14.9705	-1	-1.1585	0.414292	0.481151	0.292512	0
101	2	7.54577	-1	-1.69677	0.174382	0.200536	0.254011	0
102	2	5.29633	-1	-0.96598	0.101783	0.0969581	0.243409	0
103	2	11.1162	-1	-5.07634	0.291069	0.354131	0.270465	0
105	2	5.51765	-1	-0.25613	0.108851	0.103388	0.244765	0
107	2	2.3782	-1	-1.715	0.0108394	-0.0295468	0.229481	0
108	2	15.7714	-1	1.93578	0.439051	0.51079	0.298343	0
109	2	16.4216	-1	-8.8558	0.458869	0.497568	0.296628	0
110	2	14.4585	-1	-4.3409	0.398279	0.461197	0.288256	1
111	2	13.0002	1	-8.1136	0.558346	0.415943	0.43572	1
113	2	14.0015	-1	-4.4968	0.383875	0.447637	0.285759	1
114	2	13.6468	-1	7.17884	0.372629	0.430058	0.289534	1
118	2	11.8274	-1	8.13863	0.314181	0.349919	0.280382	1
124	2	5.32358	-1	1.53524	0.102652	0.0862454	0.24459	0
130	2	7.44682	-1	2.58121	0.17116	0.177136	0.255401	0
132	2	17.094	-1	1.36061	0.479075	0.549851	0.30525	0
133	2	8.73876	-1	4.15956	0.213342	0.228444	0.262576	0
136	2	6.67135	-1	-1.04446	0.145985	0.158936	0.250009	1
146	2	4.88772	-1	-2.02071	0.088786	0.0840531	0.241031	0
152	2	3.66864	-1	-1.22468	0.0504813	0.0252191	0.235623	0
153	2	10.4887	-1	4.47324	0.270599	0.304538	0.271646	0
154	2	14.8883	1	4.22374	0.595803	0.481901	0.452546	1
156	2	5.83097	-1	-0.43718	0.118891	0.118364	0.246195	0
158	2	15.249	1	3.27067	0.602648	0.494567	0.454073	1
160	2	20.7259	1	1.73922	0.695457	0.642777	0.483075	1
161	2	14.4061	1	1.99297	0.586497	0.46489	0.448749	1
162	2	12.6567	1	0.43655	0.551233	0.402427	0.438156	1
163	2	12.9765	1	-0.91413	0.557858	0.415197	0.439271	1
2	3	0.95162	-1	-0.18408	-0.0317001	-0.0970547	0.223623	0
6	3	12.2558	-1	3.4904	0.328042	0.381732	0.280363	0
8	3	20.295	1	2.9968	0.688858	0.640212	0.481382	1
31	3	40.3778	1	0.5567	0.913678	0.821756	0.574397	1
36	3	8.6425	-1	2.528	0.210193	0.230772	0.261343	0
43	3	7.9197	-1	-5.1327	0.186573	0.23188	0.254385	1
54	3	4.6585	-1	-17.2441	0.0815277	0.175568	0.23424	0
60	3	13.5976	1	-9.1249	0.570495	0.43136	0.438556	1
61	3	7.8473	-1	-2.2788	0.184211	0.216192	0.255247	0
65	3	14.2889	1	0.6185	0.584209	0.460572	0.447403	1
68	3	7.02175	-1	-5.90354	0.157342	0.198323	0.249676	0
69	3	29.0569	-1	1.7272	0.775911	0.768227	0.372843	0
71	3	4.65497	-1	-0.00033	0.0814161	0.0633649	0.240757	0
73	3	4.6441	-1	0.47647	0.0810725	0.0606225	0.240903	0
75	3	6.18456	-1	0.94545	0.130263	0.127682	0.248495	0
76	3	5.5641	-1	0.9695	0.110337	0.0996419	0.245506	0
80	3	7.26354	-1	-1.24219	0.165197	0.186087	0.25282	0
83	3	11.4683	-1	0.71972	0.302526	0.356216	0.274938	0
88	3	5.72699	-1	-0.85637	0.115555	0.115764	0.245519	0
91	3	6.75826	1	-0.90314	0.414272	0.162124	0.403917	1
97	3	0.15946	-1	-2.11734	-0.0546681	-0.122785	0.219396	0
100	3	7.3946	-1	-7.5759	0.16946	0.221938	0.250802	0
101	3	6.86626	-1	-0.67951	0.152298	0.165866	0.251116	0
102	3	6.51879	-1	1.22246	0.14105	0.141447	0.250241	0
109	3	20.7986	-1	4.377	0.584337	0.65946	0.327301	0
111	3	10.4688	1	-2.5314	0.503709	0.324662	0.424264	0
114	3	11.7937	1	-1.85313	0.532947	0.373439	0.43212	0
124	3	4.95924	-1	-0.36434	0.0910556	0.0787995	0.242051	0
130	3	9.3469	-1	1.90008	0.233247	0.264147	0.264611	0
133	3	6.51842	-1	-2.22034	0.141038	0.157926	0.248767	0
136	3	6.85805	1	0.1867	0.416821	0.161445	0.405038	1
146	3	5.58337	-1	0.69565	0.110954	0.101787	0.245482	1
153	3	14.141	-1	3.65232	0.388282	0.454761	0.290424	0
156	3	4.46291	-1	-1.36806	0.0753538	0.0615415	0.239288	0
160	3	22.1888	1	1.46284	0.717061	0.670442	0.49065	1
161	3	13.4004	1	-1.00575	0.566515	0.43001	0.441606	1
2	4	2.7889	-1	1.83728	0.0233446	-0.0266485	0.232769	0
8	4	18.5656	1	-1.7294	0.661226	0.575502	0.469794	1
36	4	8.8794	-1	0.2369	0.217944	0.250222	0.261498	0
43	4	30.4244	1	22.5047	0.819536	0.948441	0.539176	1
54	4	5.2561	-1	0.5976	0.1005	0.0875252	0.24387	0
60	4	10.0845	1	-3.5131	0.494962	0.312403	0.421579	1
61	4	5.5257	-1	-2.3216	0.109109	0.114266	0.243944	0
65	4	14.4633	1	0.17435	0.587609	0.466236	0.448153	1
69	4	28.5086	-1	-0.5483	0.765086	0.737058	0.36856	0
73	4	5.4476	-1	0.8035	0.106612	0.095173	0.244875	0
83	4	8.87277	-1	-2.59553	0.217727	0.260782	0.260206	0
91	4	22.1617	1	15.4035	0.716673	0.729867	0.496715	1
97	4	13.6703	-1	13.5108	0.373376	0.408306	0.292867	0
100	4	5.0661	-1	-2.3285	0.0944509	0.0937073	0.241751	0
109	4	24.4074	-1	3.6088	0.675642	0.726716	0.347274	1
111	4	27.8606	-1	17.3918	0.751955	0.881372	0.373856	1
124	4	4.10459	-1	-0.85465	0.0640922	0.0428659	0.237811	0
133	4	6.38542	-1	-0.133	0.136741	0.141785	0.249008	0
136	4	11.6509	1	4.7928	0.529863	0.353348	0.434681	1
146	4	4.10971	1	-1.47366	0.343915	0.0462302	0.38847	0
153	4	10.613	-1	-3.52802	0.274658	0.332622	0.268587	0
156	4	6.63937	-1	2.17646	0.14495	0.142578	0.251246	0
8	5	19.8284	1	1.2628	0.681586	0.620018	0.478063	1
36	5	7.7861	-1	-1.0933	0.182215	0.208311	0.255459	0
43	5	34.7729	1	4.3485	0.863718	0.846211	0.552376	1
54	5	6.4723	-1	1.2162	0.139547	0.139384	0.250011	1
61	5	7.1238	-1	1.5981	0.160656	0.166942	0.25337	0
65	5	15.3893	1	0.92597	0.605285	0.497174	0.453682	1
73	5	8.78786	-1	3.34026	0.214949	0.23395	0.262446	0
83	5	8.59858	-1	-0.27419	0.208756	0.24012	0.259861	0
91	5	8.84046	1	-13.3213	0.465824	0.298522	0.409519	1
97	5	9.3147	-1	-4.3556	0.232193	0.284963	0.26165	0
100	5	4.5584	-1	-0.5077	0.0783657	0.0614963	0.24009	0
109	5	14.1379	1	-10.2695	0.581244	0.44322	0.440994	1
111	5	17.8848	1	-9.9758	0.649822	0.520312	0.461921	0
124	5	5.79147	-1	1.68688	0.117623	0.106592	0.246909	0
136	5	15.0348	1	3.38391	0.598594	0.487141	0.452941	1
153	5	11.5388	-1	0.92585	0.304817	0.358562	0.275401	1
156	5	8.11562	-1	1.47625	0.19297	0.211754	0.25823	0
61	6	6.4831	-1	-0.6407	0.139896	0.148593	0.249265	0
65	6	12.9967	1	-2.3926	0.558273	0.416515	0.438631	1
73	6	11.1916	-1	2.40373	0.293525	0.34085	0.274297	0
83	6	8.50079	-1	-0.09779	0.205558	0.235178	0.259451	0
91	6	24.9142	1	16.0737	0.754282	0.80879	0.510854	0
111	6	16.1372	-1	-1.7476	0.450233	0.514141	0.298509	0
124	6	4.68016	-1	-1.11131	0.0822125	0.0699888	0.240419	0
153	6	12.1082	-1	6.9538	0.32327	0.366191	0.281273	0
156	6	4.03317	-1	-4.08245	0.0618554	0.0572539	0.236191	0
61	7	6.3995	-1	-0.0836	0.137196	0.142181	0.249097	1
65	7	12.2395	1	-0.75719	0.542467	0.388386	0.435197	1
73	7	10.62	-1	-0.57162	0.274887	0.325508	0.269966	0
83	7	7.96327	-1	-0.53752	0.187995	0.213621	0.256579	0
124	7	5.47323	-1	0.79307	0.107431	0.0963747	0.244994	0
153	7	8.1492	1	-3.38962	0.449092	0.23383	0.410614	0
156	7	4.11789	-1	0.08472	0.064509	0.0389265	0.238256	0
61	8	5.1097	1	-1.2898	0.371078	0.0902142	0.394285	0
65	8	10.3908	1	-1.84869	0.501943	0.319808	0.424169	1
73	8	10.8452	-1	0.22523	0.282237	0.33247	0.27149	0
124	8	4.49122	-1	-0.98201	0.0762463	0.0608443	0.239579	0
153	8	7.64665	-1	-0.50255	0.177669	0.199587	0.255027	0
156	8	6.30979	-1	2.1919	0.1343	0.127665	0.249643	0
61	9	5.8957	-1	0.786	0.120969	0.115422	0.247027	0
73	9	7.99276	-1	-2.85244	0.188958	0.224918	0.255718	0
124	9	5.34842	-1	0.8572	0.103445	0.0904625	0.244422	0
153	9	5.15435	-1	-2.4923	0.0972586	0.0985465	0.242104	0
156	9	4.49293	-1	-1.81686	0.0763002	0.0652305	0.239248	0
61	10	5.4691	-1	-0.4266	0.107299	0.10204	0.244461	0
124	10	4.93938	-1	-0.40904	0.0904252	0.0781264	0.241938	0
156	10	5.30995	-1	0.81702	0.102217	0.0889198	0.244221	0
61	11	4.6766	-1	-0.7925	0.0821	0.068219	0.240533	0
124	11	4.26831	-1	-0.67107	0.0692297	0.0492908	0.238655	0
124	12	4.8206	-1	0.55229	0.0866582	0.0681795	0.241773	0
124	13	5.27526	-1	0.45466	0.101111	0.0890611	0.243902	0
124	14	5.74934	-1	0.47408	0.116272	0.110302	0.246188	0
124	15	4.96146	-1	-0.78788	0.0911261	0.0810015	0.241887	0
124	16	5.9726	-1	1.01114	0.123441	0.117836	0.247495	0

## Sheet: Results
	All shock							subsequent shock
	Success	Failure	success rate	total shocks	total patients			success	failure	success rate	total shocks
Training set	79	176	0.301527	255	99		Training set	43	113	0.164122	156
Validation set	90	183	0.343511	273	100		Validation set	51	122	0.194656	173
				528
			SP90
		All shocks
	AUC	PA	SE	SP	NPR	PPR
AMSA	0.804857	0.714286	0.322222	0.907104	0.731278	0.630435
C1: AMSA+PSI	0.849909	0.776557	0.511111	0.907104	0.790476	0.730159
C2: AMSA+△AMSA	0.804888	0.721612	0.344444	0.907104	0.737778	0.645833
C3: AMSA+PSI+△AMSA	0.851852	0.783883	0.544444	0.901639	0.800971	0.731343
			SP90
			First shocks
	AUC	PA	SE	SP	NPR	PPR
AMSA	0.770071	0.75	0.871795	0.672131	0.891304	0.62963
C1: AMSA+PSI	0.770071	0.75	0.871795	0.672131	0.891304	0.62963
C2: AMSA+△AMSA	0.770071	0.75	0.871795	0.672131	0.891304	0.62963
C3: AMSA+PSI+△AMSA	0.770071	0.75	0.871795	0.672131	0.891304	0.62963
			SP90
			Subsequent shocks
	AUC	PA	SE	SP	NPR	PPR
AMSA	0.819029	0.739884	0.352941	0.901639	0.769231	0.6
C1: AMSA+PSI	0.882674	0.843931	0.686275	0.909836	0.874016	0.76087
C2: AMSA+△AMSA	0.825137	0.780347	0.490196	0.901639	0.808824	0.675676
C3: AMSA+PSI+△AMSA	0.903568	0.861272	0.764706	0.901639	0.901639	0.764706
